# Supplementary material for: Predicting the Current and Future Habitat Distribution for an Important Fruit Pest, Grapholita dimorpha Komai (Lepidoptera: Tortricidae), Using an Optimized MaxEnt Model
Source: Insects. 2025 Jun 12;16(6):623. doi: 10.3390/insects16060623 (PMC12193446; doi:10.3390/insects16060623)
Supplement: Supplementary file 1 [file insects-16-00623-s001.zip]

Archive with 2 entries (2 files):
- Table S2. The environmental variables considered in this study.pdf
- Table S1 The occurrence records of Grapholita dimorpha used in species distribution modeling.xlsx
