# Supplementary material for: Predicting the Current and Future Habitat Distribution for an Important Fruit Pest, Grapholita dimorpha Komai (Lepidoptera: Tortricidae), Using an Optimized MaxEnt Model
Source: Insects. 2025 Jun 12;16(6):623. doi: 10.3390/insects16060623 (PMC12193446; doi:10.3390/insects16060623)
Supplement: Supplementary file 1 [file insects-16-00623-s001.zip › Table S1 The occurrence records of Grapholita dimorpha used in species distribution modeling.xlsx]

## Sheet: Table S1 The occurrence records
Species	Longitude	Latitude	Source
Grapholita dimorpha	127.931	36.912	GBIF
Grapholita dimorpha	127.821	36.9333
Grapholita dimorpha	128.144	38.1488
Grapholita dimorpha	143.844	43.9682
Grapholita dimorpha	143.895	43.8053
Grapholita dimorpha	128.34	36.14
Grapholita dimorpha	128.48	36.32
Grapholita dimorpha	139.561	35.6083
Grapholita dimorpha	138.617	35.5795	CNKI
Grapholita dimorpha	128.89	36.4961
Grapholita dimorpha	128.729	36.5697
Grapholita dimorpha	108.1	34.45
Grapholita dimorpha	108.08	34.52
Grapholita dimorpha	108.52	34.87
Grapholita dimorpha	108.55	34.5
Grapholita dimorpha	108.4	34.52
Grapholita dimorpha	127.576	45.3166
Grapholita dimorpha	141.153	39.7072
Grapholita dimorpha	140.135	37.3882
Grapholita dimorpha	138.195	36.6511
Grapholita dimorpha	123.177	42.5199
Grapholita dimorpha	124.949	41.365
Grapholita dimorpha	124.818	40.9243
Grapholita dimorpha	124.291	41.1123
Grapholita dimorpha	123.123	41.0268
Grapholita dimorpha	123.683	41.9447
Grapholita dimorpha	123.132	41.0161
Grapholita dimorpha	123.149	40.9972
Grapholita dimorpha	119.888	40.8372
Grapholita dimorpha	120.209	30.8951
Grapholita dimorpha	122.12	30.14
Grapholita dimorpha	113.732	36.1741
Grapholita dimorpha	113.388	35.4236
